# Supplementary material for: The bloodstream form of Trypanosoma brucei displays non-canonical gluconeogenesis
Source: PLoS Negl Trop Dis. 2024 Feb 23;18(2):e0012007. doi: 10.1371/journal.pntd.0012007 (PMC10917290; doi:10.1371/journal.pntd.0012007)
Supplement: S1 Table — (XLSX) [file pntd.0012007.s005.xlsx]

## Sheet: Standards
Metabolite name	Standard	RT	Elemental composition	KEGG	Map	HMDB	CAS Nr.	METLIN	[M+H]+	[M-H]-
Acetic_acid	Yes	6.2	C2H4O2	C00033	map00010, map00430, map00440, map00534, map00620, map00630, map00660, map00680, map00720, map00908, map00920, map01100, map01110, map01120, map01200, map04725, map04936, map04973, map04974	42	64-19-7	3206	61.0284	59.0139
Glycerol	Yes	6.6	C3H8O3	C00116	map00040, map00052, map00561, map01100, map02010, map04714, map04723, map04923	131	56-81-5	105	93.0546	91.0401
DL-Glyceryl 1-phosphate, DL-Glycerol 3-phosphate	Yes	10.4	C3H9O6P	C03189	NA	126	57-03-4	65927	173.021	171.006
Glyceric_acid	Yes	7.8	C3H6O4	C00258	map00030, map00260, map00561, map00630, map00680, map01100, map01110, map01120, map01200	139	473-81-4	280, 45856	107.034	105.019
Dihydroxyacetone, Glycerone	Yes	5.5	C3H6O3	C00184	map00561, map00680, map01100, map01120, map01200	1882	96-26-4	3227	91.039	89.0244
Glycerone phosphate, Dihydroxyacetone phosphate	Yes	10.8	C3H7O6P	C00111	map00010, map00040, map00051, map00052, map00561, map00562, map00630, map00640, map00680, map00710, map00760, map01100, map01110, map01120, map01200, map01230	1473	57-04-5	148	171.005	168.991
Glyceraldehyde	No	11.1	C3H6O3	C00577	map00030, map00051, map00052, map00561, map01100, map01120, map01200	1051	453-17-8	63095	91.039	89.0244
Glyceraldehyde-3P	Yes	11.2	C3H7O6P	C00118	map00010, map0030, map00051, map00052, map00331, map00562, map00680, map00710, map00730, map00750, map00900, map01060, map01061, map01062, map01063, map01064, map01065, map01066, map01070, map01100, map01110, map01120, map01200, map01230, map01240, map05415	1112	591-57-1	3294	171.005	168.991
Erythrose-4P	Yes	11.6	C4H9O7P	C00279	map00030, map00400, map00710, map00750, map00997, map00998, map01060, map01061, map01063, map01070, map01100, map01110, map01120, map01200, map01230, map01240	1321	585-18-2	355	201.016	199.001
Ribose	Yes	7.83	C5H10O5	C00121	map00030, map01100, map02010, map02030	283	50-69-1	313	151.06	149.046
Ribulose	Yes	7.29	C5H10O5	C00309	map00040, map01100	621	488-84-6	312	151.06	149.046
Ribose-5P	Yes	11.31	C5H11O8P	C00117	map00030, map00230, map00440, map00710, map00750, map01100, map01110, map01120, map01200, map01230, map01240, map04918	1548	4300-28-1	159	231.026	229.012
Ribulose-5P	Yes	11.15	C5H11O8P	C00199	map00030, map00040, map00540, map00680, map00710, map00740, map01100, map01110, map01120, map01200, map01230, map01240, map01250	371	551-85-9, 4151-19-3	371	231.026	229.012
2-Deoxyribose	Yes	6.4	C5H10O4	C01801	map00030, map01100	3224	533-67-5	3258	135.065	133.051
Glucose	Yes	10.27	C6H12O6	C00267	map00010, map00051, map00052, map00520, map01060, map001061, map01062, map01063, map01064, map01065, map01066, map01070, map01100, map01110, map01120, map01200, map01250, map04964	122	492-62-6	133	181.071	179.056
Fructose	Yes	9.2	C6H12O6	C00095	map00051, map00052, map00500, map01100, map01110, map01120, map02010, map02060, map04742, map04931, map04973, map05415	660	57-48-7	135	181.071	179.056
Fructose-1P_and_6P_and_Glucose-1P	Yes	11.4	C6H13O9P	C00103	map00010, map00040, map00052, map00500, map00520,map00521, map00523, map00525, map00541, map00561, map01060, map01100, map01110, map01120, map01240, map01250, map04922	1586	59-56-3	379	261.037	259.022
Glucose-6P	Yes	12.13	C6H13O9P	C00668	map00010, map00030, map00052, map00520, map01060, map001061, map01063, map01064, map01065, map01066, map01070, map01100, map01110, map01120, map01200, map01240, map01250, map04922	1401	15209-11-7	145	261.037	259.022
Fructose-1,6_and_Inositol_1,4-1,3-3,4-4,5diP	Yes	13-20	C6H14O12P2	C00354	map00400, map00680, map00710, map01100, map01110, map01120, map01200, map04152, map04922, map05230	1058	488-69-7	147	341.003	338.989
Sedoheptulose	No	12.6	C7H14O7	C08355	NA	3219	3019-74-7	3344	211.081	209.067
Sedoheptulose-1-phosphate	No	9	C7H15O10P	C06222	NA	60509	NA	66357	291.048	289.033
Sedoheptulose-7-phosphate	Yes	11.4	C7H15O10P	C05382	map00030, map00540, map00710, map01100, map01110, map01120, map01200, map01230, map01250	1068	2646-35-7	3418	291.048	289.033
Sedoheptulose-1,7-bisphosphate_1	No	10.8	C7H16O13P2	C00447	map00710, map01100, map01120, map01200	60274	815-91-8	156	371.014	368.999
Sedoheptulose-1,7-bisphosphate_2	No	12.7	C7H16O13P2	C00447	map00710, map01100, map01120, map01200	60274	815-91-8	156	371.014	368.999
Octulose-8P	No	11.53	C8H17O11P	NA	NA	NA	NA	NA	321.058	319.044
Octulose-1,8-bisphosphate_1	No	10.8	C8H18O14P2	NA	NA	NA	NA	NA	401.024	399.01
Octulose-1,8-bisphosphate_2	No	12.7	C8H18O14P2	NA	NA	NA	NA	NA	401.024	399.01
Nonulose-9-phosphate	No	11.53	C9H19O12P	NA	NA	NA	NA	NA	351.069	349.054
Nonulose-1,9-bisphosphate_1	No	11	C9H20O15P2	NA	NA	NA	NA	NA	431.035	429.02
Nonulose-1,9-bisphosphate_2	No	13	C9H20O15P2	NA	NA	NA	NA	NA	431.035	429.02
Trehalose	Yes	11.08	C12H22O11	C01083	map00500, map01100, map01110, map02010, map02060	975	99-20-7	3479	343.123	341.109
Trehalose-6P	Yes	12.22	C12H23O14P	C00689	map00500, map01100, map01110, map02060, map04723	1124	4484-88-2	3529	423.09	421.075
Gluconate	Yes	9.8	C6H12O7	C00257	map00030, map01100, map01110, map01120, map01200	625	526-95-4	345	197.066	195.051
Dehydrogluconate	No	10.1	C6H10O7	C00558	map00040, map00053, map00562, map01100	11731	3470-36-8	62457	195.05	193.035
Glucono-1,5-Lactone	Yes	7.3	C6H10O6	C00198	map00030, map01100, map01110, map01120, map01200	150	90-80-2	353, 287501	179.055	177.04
Glucono-1,5-Lactone-6P	Yes	11	C6H11O9P	C01236	map00030, map01100, map01110, map01120, map01200	1127	2641-81-8	3388	259.021	257.007
UDP-galactose_and_UDP-glucose	No	11.6	C15H24N2O17P2	C00052	map00052, map00520, map00541, map00552, map01100, map01250	302	2956-16-3	3599	567.062	565.048
Pyridoxal phosphate	No	9.1	C8H10NO6P	C00018	map00730, map00750, map01100, map01240, map04977	1491	54-47-7	235	248.032	246.017
Uridine 5'-diphosphate	Yes	11.5	C9H14N2O12P2	C00015	map00240, map00908, map01100, map01232, map01240, map04080	295	58-59-0	97	405.009	402.995
Uridine 5'-triphosphate	No	12.6	C9H15N2O15P3	C00075	map00240, map01100, map01232, map01240, map04080	285	63-39-8	3579	484.976	482.961
Hydroxypyruvic_acid	Yes	7.7	C3H4O4	C00168	map00260, map00630, map00680, map01100, map01110, map01120, map01200	1352	1113-60-6	482	105.018	103.004
Phosphoserine	Yes	11.5	C3H8NO6P	C01005	map00260, map00270, map00680, map00970, map00997, map00998, map01100, map01110, map01200, map01230	272	407-41-0	297	186.016	184.002
Phosphoenolpyruvic acid	Yes	12.5	C3H5O6P	C00074	map00010, map00020, map00400, map00440, map00620, map00680, map00710, map00720, map00996, map00998, map00999, map01060, map01061, map01062, map01063, map01070, map01100, map01110, map01120, map01200, map01230, map01240, map02060, map04922, map04964, map05230	263	138-08-9	152, 382334	168.99	166.975
Pyruvic acid	Yes	5.5	C3H4O3	C00022	map00010; map00020; map00030; map00040; map00053; map00250; map00260; map00261; map00270; map00290; map00330; map00350; map00360; map00362; map00430; map00440; map00470; map00620; map00621; map00622; map00630; map00650; map00660; map00680; map00710; map00720; map00730; map00760; map00770; map00900; map00997; map00998; map01060; map01061; map01062; map01063; map01064; map01065; map01066; map01070;…	243	127-17-3	117	89.0233	87.0088
Acetyl-Coenzyme_A	Yes	8.5	C23H38N7O17P3S	C00024	map00010; map00020; map00061; map00062; map00071; map00254; map00280; map00290; map00300; map00310; map00360; map00362; map00380; map00410; map00430; map00480; map00562; map00620; map00621; map00622; map00625; map00630; map00640; map00642; map00650; map00680; map00720; map00900; map00907; map00996; map00997; map00998; map00999; map01056; map01060; map01061; map01062; map01063; map01064; map01065;…	1206	72-89-9	36661	810.133	808.118
L-Lactic acid	Yes	6.3	C3H6O3	C00186	map00010, map00051, map00620, map00640, map00643, map01100, map01110, map01120, map04024, map04066, map04922, map05230	190	79-33-4	45858	91.039	89.0244
D-Glycerate-3-Phosphate	Yes	11.9	C3H7O7P	C00197	map00010, map00030, map00260, map00270, map00561, map00630, map00680, map00710, map00997, map00998, map01060, map01061, map01062, map01063, map01064, map01065, map01066, map01070, map01100, map01110, map01120, map01200, map01230, map01240, map04922, map05230	60180	3443-57-0	150	187	184.986
2,3-Diphosphoglyceric acid	Yes	12.5	C3H8O10P2	C01159	map00010, map01100	1294	14438-19-8	63126	266.967	264.952
6-phosphogluconic acid, Gluconate-6P	Yes	12.5	C6H13O10P	C00345	map00030, map01100, map01110, map01120, map01200	1316	53411-70-4	367	277.032	275.017
Glucosaminate	No	11	C6H13NO6	C03752	map00030, map01100, map01120, map02060	NA	3646-68-2	3334	196.082	194.067
Glucosamine-6P	Yes	11.3	C6H14NO8P	C00352	map00250, map00520, map01100, map01250, map02060, map04931, map05415	1254	3616-42-0	3390	260.053	258.038
Fumaric_acid	Yes	11.4	C4H4O4	C00122	map00020, map00190, map00220, map00250, map00350, map00360, map00620, map00643, map00650, map00720, map00760, map01060, map01061, map01062, map01063, map01064, map01065, map01066, map01070, map01100, map01110, map01120, map01200, map01220, map02020, map04922, map05200, map05211, map05230	134	110-17-8	3242	117.018	115.004
Malic_acid	Yes	11.3	C4H6O5	C00149	map00020, map00620, map00630, map00680, map00710, map00720, map01060, map01061, map01062, map01063, map01064, map01065, map01066, map01070, map01100, map01110, map01120, map01200, map02020, map04742, map04922, map04964, map05200, map05211, map05230	156	6915-15-7	118	135.029	133.014
Aspartic_acid	Yes	10.4	C4H7NO4	C00049	map00220, map00250, map00260, map00261, map00270, map00300, map00340, map00410 ,map00460, map00470, map00710, map00760, map00770, map00970, map00997, map00998, map00999, map01060, map01064, map01070, map01100, map01110, map01120, map01200, map01210, map01230, map01240, map02010, map02020, map02030, map04080, map04974, map05230	191	56-84-8	15	134.045	132.03
Alanine	Yes	9.9	C3H7NO2	C00041	map00250, map00270, map00430, map00450, map00470, map00710, map00970, map00997, map01060, map01100, map01110, map01120, map01200, map01230, map01502, map02010, map04122, map04974, map04978, map05230	161	56-41-7	11	90.055	88.0404
